# Supplementary material for: Postoperative changes of intermittent exotropia type as classified by 1-hour monocular occlusion
Source: PLoS One. 2018 Aug 1;13(8):e0200592. doi: 10.1371/journal.pone.0200592 (PMC6070216; doi:10.1371/journal.pone.0200592)
Supplement: S1 File — (XLSX) [file pone.0200592.s001.xlsx]

## Sheet: Sheet1
												angle of deviation						angle of deviation						angle of deviation						angle of deviation
Number	Sex	OP name	Vertical	IOOA	DVD	lateral	BCVA	BCVA	Amblyopia	CR	CR	Preop.						Post 1 month						Post 3 month						Post 6 month
			Deviation		(PD)	incommitence	(Domin)	(Non Dom)		(Domin)	(Non Dom)	Preoccl.		Postoccl.		Post +3.0D		Preoccl.		Postoccl.		Post +3.0D		Preoccl.		Postoccl.		Post +3.0D		Preoccl.		Postoccl.		Post +3.0D
	1male	1 ULR rec.	no 1	no 1	no 1	no 1	logMar	logMar	no 1
	2female	2 BLR rec.	yes 2	yes 2	yes 2	yes 2			yes 2
		3 R&R										D	N	D	N	D	N	D	N	D	N	D	N	D	N	D	N	D	N	D	N	D	N	D	N
1	1	1	1	1	1	1	0	0	1	-2.25	-2	20	20	20	20			8	8	8	8			8	4	8	2			8	0	8	4
2	1	1	1	2	1	1	0	0	1	-2.25	-2.5	20	20	20	20			9	6	10	10			10	6	10	10			10	8	15	15
3	1	3	2	2	1	1	0	0.0457575	1	-6.25	-6.5	40	42.5	40	42.5			4	0	2	0			8	8	13.5	13.5			8	12	8	12
4	1	3	2	2	1	1	0	0.0457575	1	-0.5	-0.75	35	20	35	32.5			0	0	0	0			15	6	15	15			10	0	10	6
5	2	3	1	1	1	1	0	0	1	-0.25	0.75	25	20	25	25			2	-4	0	-8			4	4	0	0			6	0	6	2
6	1	3	2	1	1	1	0	0	1	-2.75	-3	32.5	20	32.5	32.5			8	0	8	0
7	1	3	2	1	1	1	0	0	1	-2.75	-3.25	25	25	25	25			6	0	2	0
8	1	1	1	1	1	2	0	0	1	-0.25	-0.5	20	4	20	17.5			0	0	0	0			6	0	8	0			6	0	8	0
9	1	1	1	1	1	1	0	0	1	-1	-1.25	17.5	10	20	20		17.5	4	12	4	12			0	0	4	12			4	0	8	8
10	1	3	2	1	1	1	0	0	1	-3.5	-4.75	35	30	35	35			8	0	9	8			11	0	12	12			13.5	8	12	12
11	1	1	1	1	1	1	0.0457575	0.0457575	1	-0.75	-1.25	20	20	20	25			6	6	12	10			8	6	8	6			8	8	8	15
12	2	2	1	2	1	1	0.0457575	0.09691	1	0	0.5	35	35	30	30			20	15	20	15			4	0	6	0
13	1	1	1	1	1	1	0	0	1	1.5	1.75	20	13.5	25	25			6	6	9	12			6	6	8	8			6	6	6	6
14	2	3	1	1	1	1	0	0	1	-3.25	-3	30	45	32.5	45			0	0	-4	-2			0	0	0	0			0	0	0	0
15	2	2	1	1	1	1	0	0	1	1	-2.75	25	0	25	20			10	6	12	8			6	0	8	0			8	0	10	8
16	1	3	1	1	1	2	0	0	1	-0.75	-0.5	20	17.5	25	30			0	0	0	0			0	0	0	0			8	8	8	8
17	2	1	1	1	1	1	0	0	1	-0.25	-0.25	20	20	20	22.5			6	6	4	4
18	1	1	1	2	1	1	0	0	1	1.25	1	20	20	20	20			6	8	10	10									0	0	0	0
19	2	3	1	1	1	1	0	0	1	1.25	1	30	30	27.5	35			-2	-6	0	-10			0	-4	-4	-8			0	0	0	0
20	2	3	1	1	1	1	0	0	1	-1.25	-2.75	25	25	25	25			0	0	0	0
21	1	3	1	2	1	1	0	0	1	1	1	30	30	30	30			0	-4	0	-6			8	6	8	6			10	12	10	12
22	2	3	2	1	1	1	0	0	1	-1.25	-1	22.5	25	22.5	30			0	0	0	-4			8	8	8	8			10	4
23	1	3	1	1	1	1	0	0	1	-2.75	-2.75	20	30	20	30			0	8	0	12			4	13.5	8	15			6	13.5	6	13.5
24	2	3	2	2	1	2	0	0	1	0.75	0.25	30	30	30	30			15	4	13.5	20			13.5	10	17.5	17.5			12	12	20	20
25	1	1	1	1	1	1	0	0	1	0.75	0.75	20	25	20	27.5			6	2	6	6			8	15	8	15			10	15	10	15
26	2	3	1	1	1	1	0	0	1	1.75	2	22.5	25	22.5	30			0	0	-2	-2			0	4					6	8	6	8
27	2	2	1	1	1	1	0	0	1	-2.5	-2.75	20	0	25	25			0	0	0	0			0	0	0	0			0	0	0	0
28	2	1	1	1	1	1	0.0457575	0.0457575	1	-3.5	-3.75	20	20	20	25			0	0	0	0			0	0	0	0			0	0	0	0
29	1	3	2	1	1	1	0	0	1	-1.75	-2	30	30	30	30			6	0	6	6									10	10	17.5	17.5
30	1	2	1	1	1	1	0	0	1	-1	-1	20	25	25	25	25	25	0	0	6	10	6	10	10	10	12	12	12	12	12	14	16	18	16	18
31	1	2	1	1	1	1	0	0	1	-4	-3.75	25	25	30	30	30	30	2	4	2	4			0	0	0	0			4	4	4	4
32	1	2	1	1	1	1	0	0	1	-2.375	-1.75	20	20	25	25		30	0	0	0	0			4	8	4	8			4	10	4	10
33	1	2	1	1	1	1	0	0	1	-3.5	-4.25	20	20	25	25		30	0	0	0	0			0	0	0	0			10	10	10	10
34	1	2	1	1	1	1	0	0	1	-1.75	-1.25	35	35	35	35		35	0	0	0	0			0	0	0	0
35	1	2	1	1	1	1	0	0	1	0	0	25	25	30	30		35	0	0	0	0			4	6	4	6
36	2	2	1	2	1	1	0	0	1	-1	-1	20	20	25	25		30	0	0	0	0			0	0	0	0
37	1	2	1	2	1	1	0	0	1	-0.375	-0.5	25	25	30	30		30	0	0	0	0			0	0	0	0
38	1	2	1	2	1	1	0	0	1	-1.75	-1.25	20	30	25	35		35	-4	-4	-4	-4			-4	0	-4	0			-14	-14	-14	-14
39	2	2	1	1	1	1	0	0	1	0	-1.875	25	25	30	30		35	0	0	0	0			0	0	0	0			-8	-10	-8	-10
40	1	2	1	2	1	1	0	0	1	0	0	20	25	25	30		35	6	6	6	6			10	10	10	10
41	2	2	1	1	1	1	0	0	1	-0.25	0	20	20	20	25		25	6	6	6	6			6	6	6	6
42	2	2	1	1	1	1	0	0	1	0	-1.5	20	20	25	25		30	0	-12	0	-12			0	-10	0	-10			0	-6	0	-6
43	2	2	1	1	1	1	0	0.154902	2	-2.375	-3.25	20	25	25	30		30	-16	-16	-16	-16			-8	-8	-8	-8
44	1	2	1	1	1	1	0	0	1	-1	-1.175	20	20	25	25		30	0	0	0	0			0	0	0	0
45	1	2	1	1	1	1	0	0	1	2.5	-0.375	20	20	25	25		30	0	0	0	0			0	0	0	0
46	2	1	1	1	1	1	0.09691	0.09691	1	0.25	0.25	15	15	15	15	15	15	10	10	10	10			10	8	12	10			10	10	10	10
47	2	3	2	2	1	2	-0.0791812	0	1	0.25	0.25	25	20	25	25	27	27	0	0	0	0			0	0	0	0			0	0	0	0
48	2	2	2	1	1	1	0	0	1	-0.75	-1	40	40	40	45	40	45	10	12	12	12			10	10	10	10
49	2	3	1	1	1	1	0	0	1	-0.5	-1	25	35	25	35	25	35	0	0	0	0			6	6	6	6			8	8	8	8
50	1	1	1	1	1	2	0	0	1	1.25	1.25	20	20	20	20	20	25	6	6	6	6			6	6	6	6			10	8	10	8
51	1	2	1	2	2	1	0.09691	0.09691	1	0.5	0.25	30	25	30	30	30	30	20	20	20	20			15	20	20	20			20	20	23	20	25	20
52	1	2	1	1	1	1	0.154902	0.221849	1	0	0	35	40	35	42	35	42	12	20	12	20			10	10	10	10			6	15	6	15
53	2	2	1	1	1	1	0	0	1	-1.25	-1	35	35	35	35	37	35	6	6	6	6			6	6	6	6			4	4	4	4
54	2	2	2	2	2	1	0	0.0457575	1	0	-0.25	25	25	23	23	25	25	0	4	0	4			0	0	0	0			4	4	4	4
55	2	2	1	1	1	1	0.221849	0.221849	1	0	0	30	30	30	30	30	30	6	4	6	4			12	12	12	12			12	10	12	10
56	1	2	1	1	1	1	0.221849	0.154902	1	-0.5	-0.5	25	25	25	25	25	25	0	0	0	0
57	2	2	1	1	1	1	0.221849	0.221849	1	0.5	0.5	35	35	35	35	40	40	0	0	0	0			0	0	0	0			0	0	-2	0
58	2	2	1	1	1	1	0.154902	0.154902	1	6.5	6.5	25	30	25	27.5	27.5	27.5	15	15	15	15									15	20	15	20
59	2	2	1	1	1	1	0.0457575	0.09691	1	-3	-3	25	25	25	25	25	25	4	6	4	6			4	4	4	4			2	2	2	2
60	2	1	1	1	1	1	0	0.0457575	1	0.25	0.5	20	20	20	20	22	22	0	0	0	0			0	0	0	0			4	4	4	4
61	1	2	1	1	1	1	0	0.0457575	1	-3	-2.5	35	35	40	40	40	40	0	0	0	0			0	0	0	0			0	0	0	0
62	2	2	2	1	1	1	-0.0791812	0	1	-0.5	-0.5	45	45	45	45	45	45	10	15	10	15			10	12	10	12			12	15	12	15
63	2	2	1	2	1	1	-0.0791812	0	1	0.75	0.75	30	30	30	30	30	30	10	12	10	12			10	12	10	15			20	20	20	20
64	2	3	1	1	1	1	0.154902	0.154902	1	-1.5	-1.5	25	30	25	30	25	30	0	0	0	0			4	4	4	4			4	6	4	6
65	1	2	1	1	1	1	0.09691	0.154902	1	1.25	1.25	30	30	30	30	30	30	0	0	0	0			0	0	0	0			0	0	0	0
66	1	2	1	1	1	1	0.154902	0.154902	1	1.25	1	35	35	35	35	35	40	6	6	6	6			12	12	12	12			10	10	10	10
67	2	2	1	1	1	2	0.154902	0.09691	1	-2.75	-2	35	35	35	35	35	35	4	6	4	6			6	6	6	6			6	4	6	4
68	2	2	1	1	1	1	0.221849	0.221849	1	2.5	2	25	27.5	25	27.5	25	27.5	4	4	4	4			4	4	4	4			6	6	6	6
69	2	2	1	1	1	1	0	0	1	0.5	0.5	30	30	30	30	30	35	15	15	15	20	15	20	20	20	20	20			15	15	15	15
70	2	2	1	1	1	2	0.154902	0.154902	1	0.25	0	25	25	30	30	30	30	-4	-4	-4	-4			-8	-6	-8	-6			-12	-12	-12	-12
71	1	1	1	1	1	1	-0.176091	-0.0791812	1	-1	-1	20	20	20	25	22	25	4	2	4	2			4	4	4	4			4	4	4	4
72	2	2	1	1	1	1	0.221849	0.221849	1	3	2.5	30	30	30	30	30	30	10	10	10	10			12	12	12	12			15	15	15	15
73	2	1	1	1	1	2	0.0457575	0.0457575	1	0.25	0.25	20	20	20	30	20	28	6	6	6	6			12	15	12	15			20	20	20	20
74	2	2	1	1	1	1	0	0.522879	2	-0.75	-0.75	30	30	30	30	30	30	0	0	0	0			0	4	2	4	2	0	0	4	0	4
75	1	2	1	1	1	1	0.154902	0.154902	1	1.75	1	30	30	30	30	30	30	12	10	12	10			4	4	4	4			0	0	0	0
76	1	2	1	1	1	1	0.0457575	0.0457575	1	0	0.5	35	40	35	40	35	40	12	10	12	10			0	0	0	0			6	6	6	6
77	1	3	1	1	1	1	0	0	1	0.5	0.25	32.5	25	32.5	35			3	0	0	0
78	1	3	1	1	1	1	0	0	1	-1.5	-2	40	50	37.5	53			8	18	12	18			10	20	12	22.5			9	18	12	20
79	2	3	1	1	1	1	0	0	1	-0.5	-0.75	20	18	22.5	16			0	0	0	0			0	-2	-2	-8			0	0	0	-5
80	2	3	1	1	1	1	0	0	1	-2.75	-2.75	27.5	32.5	27.5	42.5			6	6	3	6			9	14	12	22.5			14	20	16	22.5
81	2	2	1	1	1	1	0	0	1	-0.75	-0.75	35	42.5	40	57			8	8	10	6			6	6	11	11			4	4	9	14
82	1	3	1	1	1	2	0	0	1	-1.5	-3.25	37.5	45	37.5	45			3	8	6	6			5	4	4	10			5	4	6	6
83	2	2	2	1	1	1	0.09691	0	2	-0.25	-0.75	37.5	50	37.5	50			4	12	4	12			4	12	4	12			15	20	15	20
84	1	2	1	1	1	1	0	0	1	-2.25	-2.25	42.5	42.5	40	40			0	0	2	-2									0	0	0	0
85	1	3	2	1	1	1	0	0	1	0.75	0.25	32.5	37.5	37.5	47.5			10	18	12	18			14	18	14	25			14	25	16	20
86	2	3	1	1	1	1	0	0	1	-2	1	27.5	35	30	42.5			0	0	-8	-8			0	0	0	0			0	0	2	4
87	2	3	1	1	1	1	0.154902	0.39794	2	0.75	1.25	25	16	25	22.5			0	0	0	-2			0	0	0	0			0	0	0	6
88	1	3	1	1	1	1	0.0457575	0	1	-0.75	-1	27.5	35	27.5	42.5			6	4	10	14			5	5	5	9			6	12	8	18
89	1	2	2	1	1	1	0	0	1	-2.75	-2.25	58	60	54	54			6	6	6	6
90	2	3	2	2	1	1	0.09691	0.154902	1	0.75	1	22.5	27.5	22.5	27.5			4	0	0	-2			4	7	4	6
91	1	3	1	1	1	1	0	0	1	-1.5	-2	25	37.5	22.5	42.5			12	12	12	16
92	1	3	1	1	1	1	0.0457575	0.0457575	1	0.75	1	25	30	25	30			0	6	4	4			6	16	9	22.5		25
93	1	3	1	1	1	1	0	0	1	0.25	1	37.5	35	37.5	32.5			18	18	16	16
94	1	3	1	1	1	2	0	0	1	-2.25	-2.25	22.5	10	22.5	25			-4	-4	-8	-8			-3	-2	-2	-2
95	1	3	2	1	1	2	0	0	1	-1.25	-1	37.5	50	32.5	40			8	10	6	10			10	14	10	20
96	1	2	1	1	1	1	0	0	1	-4	-5	45	68	47.5	50			8	16	8	20			6	16	6	16
97	2	3	2	1	1	2	0.09691	0.154902	1	-2.75	1	27.5	32.5	18	32.5			0	8	5	4
98	2	2	1	1	1	1	0	0	1	-2	-1.5	25	0	25	20		30	0	0	0	-6			2	0	2	0			0	-2	0	-2
99	1	1	2	1	2	1	0	0	1	0.75	0.75	18	20	20	25			3	3	3	6			4	6	4	6			4	12	4	12
100	1	1	2	1	1	1	0	0	1	-2.75	-2.25	15	25	16	30			0	0	0	3			0	6	0	6			0	14	0	14
101	2	2	1	1	1	1	0	0	1	0.25	0	25	15	25	30			10	4	10	12			10	12	10	12			6	6	6	6
102	1	1	1	1	1	1	0	0	1	0.75	0.75	17	18	18	25			3	3	2	10			10	11	10	11			12	14	12	16
103	1	1	1	1	1	1	0	0	1	-0.25	1.25	18	15	19	12		30	3	3	3	3			8	8	8	8			10	4	10	10
104	1	2	1	1	1	1	0	0	1	-0.75	-0.75	20	15	20	20		35	0	-3	0	-3			0	0	0	0			0	0	0	0
105	1	2	2	2	2	1	0	0	1			35	35	30	30		35	0	0	0	0			-3	-4	-3	-4			-2	-2	-2	-2
106	2	2	1	1	1	2	0	0	1	1.25	2.25	22	8	25	24			2	2	2	2			6	2	6	2			8	8	8	8
107	2	2	2	1	1	1	0	0	1	-0.25	-0.25	30	32	30	35			6	8	6	8			10	10	10	10			10	20	10	20
108	2	2	2	1	1	1	0	0	1	0.75	0.75	20	20	23	30			0	0	0	0			0	3	0	3			0	3	0	3
109	1	2	1	1	1	2	0	0	1	0.75	1	25	16	23	25			8	0	8	8			8	8	8	8			10	6	8	3
110	2	2	1	1	1	1	0.09691	0.154902	1	1	0.75	40	20	40	40			8	0	8	0			3	3	3	3			0	-4	0	-4
111	2	2	1	1	1	1	0.0457575	0.0457575	1	-0.75	-0.5	23	25	25	35			12	18	16	25			10	14	10	14			14	14	14	25
112	1	2	1	1	2	1	0.0457575	0.09691	1	-2.75	-3.25	25	25	25	30			8	15	12	18			10	14	10	14			6	15	6	20
113	2	3	1	1	1	1	0	0	1	-1	-1	20	30	18	25			0	0	0	0			6	6	6	6			8	12	8	12
114	1	2	1	1	1	1	0	0	1	0.75	0.75	25	3	25	27			1	0	-2	-5			4	2	4	2			8	0	8	2
115	1	2	2	1	1	1	0	0	1	-4.5	-5.5	40	22	40	40			-12	-12	-12	-12			-12	-12	-12	-12
116	1	2	1	1	1	1	0	0	1	0.5	0.5	20	4	20	25			12	4	12	12			-14	-6	-14	-6			12	3	12	14
117	1	1	1	1	1	1	0	0	1	-1.5	-1.5	18	18	20	22
118	2	2	1	1	1	1	0	0	1	0.5	0.5	30	30	30	37			12	6	12	12			15	15	15	15			14	14	14	14
119	1	2	1	1	1	1	0.0457575	0.0457575	1	-0.25	-0.25	25	35	25	25		35	6	6	10	10			16	18	16	18			12	14	12	18
120	1	2	2	1	2	1	0	0	1	-4.5	-4.5	56	58	58	58			35	35	35	35			30	30	30	30
121	2	2	1	1	1	1	0	0	1	-7.25	-9.5	35	37	35	40			2	0	2	0			6	8	6	7			6	6	6	6
122	2	2	2	2	1	1	0.0457575	0.0457575	1	2.75	2.75	30	35	30	35			0	4	0	4
123	1	2	2	1	1	1	0	0	1	0.5	0.75	45	50	45	55			14	14	14	22			6	18	6	18
124	2	2	2	1	1	1	0	0	1	-3	-3	20	14	21	23			10	2	10	12			12	2	12	12
125	2	2	2	2	1	1	0	0	1	0.75	0.25	30	30	38	40			2	2	2	2			0	0	0	0
126	1	2	2	1	1	1	0	0.0457575	1	1	1.25	23	30	20	35			-2	-4	-12	-8			-1	0	-1	0			0	0	0	0
127	1	1	1	1	1	1	0	0.221849	2	1.75	3	19	30	18	25			3	8	3	8
128	2	2	1	1	1	1	0.154902	0.154902	1	1	0.75	30	30	32	40			-4	-3	-3	-3			-2	0	-2	0
129	2	2	1	1	1	2	0	0	1	1	1.25	25	25	22	25			-3	-4	-14	-14									-20	-14	-20	-20
130	1	1	1	1	1	1	0	0	1	0.5	0.5	16	25	18	20			5	3	5	3			6	6	6	6
131	1	2	2	1	1	1	0	0	1	-1	-1.5	30	30	33	33			4	2	4	2			6	8	6	8
132	1	1	1	1	1	1	0	0	1	-1.25	-1	19	20	20	30			0	0	-2	-5			0	0	0	0			2	2	2	2
133	2	2	1	1	1	1	0	0	1	1	1	20	15	20	35			6	12	6	12									6	14	6	12
134	2	2	2	1	1	2	0	0	1	-6.75	-7.25	25	20	23	30			12	3	12	3			10	4	10	10
135	1	1	1	1	1	1	0	0	1	-7.5	-7.5	17	23	21	27			6	0	4	6			6	6	6	10			8	12	8	12
136	2	2	2	1	1	1	0	0	1	-1.5	-1.25	50	52	52	65			2	4	2	2			3	10	3	10
137	2	2	1	1	1	1	0.0457575	0.0457575	1	0.5	0.5	40	25	35	35			-30	-30	-30	-30			-25	-25	-25	-25			-40	-40	-40	-40
138	2	2	1	1	1	1	0	0	1	-0.75	-0.5	25	16	25	20			0	0	0	0			0	0	2	0
139	1	2	1	2	1	1	0	0.522879	2	-5	-12	55	55	55	55			0	0	0	2
140	2	2	1	2	1	1	0.09691	0.0457575	1	0.25	0.25	25	18	25	18			-14	-16	-25	-30			-30	-25	-25	-20			-25	-25	-25	-25
141	1	2	1	1	1	1	0.30103	0.522879	2	-0.25	0	18	18	18	20			0	0	0	0			0	0	-6	-6
142	1	2	1	2	1	1	0.0457575	0	1	-1.25	-3.5	30	30	30	30			0	0	0	0			0	0	0	0			0	0	0	0
143	2	2	1	2	1	1	0	0	1	0.25	0.25	30	30	30	35			8	8	6	8			6	6	7	8			10	10	12	12
144	1	2	1	2	1	1	0	0	1	0.5	0.25	40	40	40	45			7	7	9	9			3	3	8	8
145	2	2	1	1	1	1	0	0	1	-3	-3	30	30	25	25			0	0	10	8			0	0	0	4			1	0	6	6
146	1	2	1	2	1	1	0	0	1	-1.5	-3.5	20	20	20	20			8	8	14	14			6	0	10	10			0	0	14	14
147	1	2	1	2	1	1	0	0	1	0	0	25	25	25	25			0	0	0	-3			0	0	-6	-6
148	2	2	1	1	1	1	0.09691	0.0457575	1	0.5	0.5	25	25	25	20			0	0	0	0			0	0	0	0
149	2	2	1	1	1	1	0	0	1	-0.5	-1.25	20	20	20	25			-3	-9	-10	-14			-4	-3	-10	-10			-5	-5	-10	-10
150	1	2	1	1	1	1	0.09691	0.09691	1	0	0	30	35	35	40			0	0	-10	-9			0	0	0	0
151	1	2	1	1	2	1	0.221849	0.221849	1	0.75	2	30	30	30	30			3	2	3	0			0	9	0	9
152	2	2	1	1	1	1	0	0.0457575	1	0.5	0.5	25	25	25	25			-6	-6	-10	-10			-8	8	-14	-10			-10	-5	-14	-14
153	2	2	1	1	1	1	0.221849	0.221849	1	2	2	18	25	25	25			-3	-3	-7	-7			-3	0	-3	0
154	1	2	1	1	1	1	0.09691	0.09691	1	-0.25	-0.25	20	20	20	20			4	6	6	6			8	8	8	8
155	2	2	1	1	1	2	0	0	1	0.5	0.25	25	18	20	25			-7	-12	-16	-18			-8	-5	-10	-8
156	1	2	1	1	1	1	0	0	1	-1	-1.25	20	25	20	30			-18	-7	-18	-14			-30	-30	-30	-25
157	2	2	1	2	1	1	0	0	1	0.5	0.5	20	20	20	25			-5	-5	-10	-10			-2	-3	-10	-8			0	0	-4	-4
158	1	1	1	1	2	1	0	0	1	1	1	18	18	20	20			8	8	2	2			0	0	6	6
159	1	2	1	1	1	1	0	0	1	0	0	20	20	20	20			0	0	0	0			0	0	0	0			0	0	0	0
160	1	2	1	1	1	1	0.09691	0.39794	2	0	-0.25	25	25	25	25			2	0	9	0
161	2	2	1	1	1	1	0	1.09691	2	0	6.5	25	25	25	25			0	0	0	-12			0	0	0	0
162	2	3	1	1	1	1	0	0	1	4	0.5	20	20	20	20			0	0	-4	-2			0	0	0	0
163	1	2	1	2	1	1	0	0	1	-0.25	-0.25	20	18	20	18			2	0	1	0			8	0	8	0
164	1	2	1	1	1	1	0	0	1	0.5	0.5	20	25	20	25			-2	-2	-2	-2			-2	-2	-2	-2			-6	0	-6	0
165	2	2	1	1	1	1	0	0	1	0	0	30	30	30	30			8	8	-10	10			10	10	10	10
166	1	2	2	1	1	1	0	0	1	0	0	35	30	30	30			6	10	4	14									1	0	1	0
167	1	2	1	1	1	1	0.09691	0.09691	1	0.25	0.25	25	30	25	30			0	0	0	0
168	1	2	1	1	1	1	0	0.0457575	1	0	0.25	35	40	35	40			-8	-10	-8	-14			-8	-12	-6	-10			0	0	0	0
169	2	2	1	1	1	1	0.09691	0.09691	1	0.5	0.75	25	20	30	25			-4	-8	-20	-20			0	-8	0	-8			0	0	0	0
170	2	2	1	1	1	1	0.69897	0.69897	1	-1.75	-2	25	28	25	30			-8	-8	-12	-9			-2	-2	-2	-2
171	2	2	1	1	1	1	0.69897	1	2	-3	-3	30	25	30	30			-6	0	0	0									0	0	0	0
172	1	2	1	1	1	1	0.09691	0.154902	1	0.25	0	20	25	20	30			-10	-10	-16	-16			0	0	0	0			-3	0	-12	-12
173	2	3	1	1	1	1	0.221849	0.221849	1	1.75	1.25	20	20	20	20			-12	-18	-12	-18			0	0	0	0
174	1	2	1	1	1	1				1	1	20	20	20	20			2	0	-6	-6			0	0	0	0
175	1	2	1	1	1	1	0	0	1	0.5	0.5	25	25	25	25			0	-4	0	-4
176	2	2	1	1	1	1				1.5	1.5	40	45	40	40			0	0	-10	-10			-3	-3	-3	-3
177	2	2	1	1	1	2	0.0457575	0.0457575	1	1	1	25	30	25	25			-10	-10	-14	-16			-30	-30	-30	-30			-25	-25	-25	-25
178	1	2	1	1	1	1	0	0	1	0.5	0.5	25	25	25	30			0	-2	0	-2
179	2	2	1	1	1	1	0	0	1	0.75	0.75	30	25	30	20			-8	-18	-8	-18			0	0	0	0
